# Supplementary material for: Direct Cyclization/Chlorination Strategy of Hydrazines for Synthesis of 4-Chloropyrazoles by TCCA
Source: Molecules. 2025 Sep 23;30(19):3841. doi: 10.3390/molecules30193841 (PMC12525685; doi:10.3390/molecules30193841)
Supplement: Supplementary file 1 [file molecules-30-03841-s001.zip]

Archive with 1 entries (1 files):
- molecules-3851335-supplementary.pdf
